# Supplementary material for: Tailoring the Design of Dendritic Thermogels Through Carbosilane and Polyglycerol Crosslinkers
Source: Pharmaceutics. 2026 Mar 13;18(3):362. doi: 10.3390/pharmaceutics18030362 (PMC13029497; doi:10.3390/pharmaceutics18030362)
Supplement: Supplementary file 1 [file pharmaceutics-18-00362-s001.zip]

Archive with 1 entries (1 files):
- pharmaceutics-4160673-supplementary.pdf
